# Supplementary material for: Advancing quality and safety of perinatal services in India: opportunities for effective midwifery integration
Source: Health Policy Plan. 2022 Apr 16;37(8):1042–63. doi: 10.1093/heapol/czac032 (PMC9469892; doi:10.1093/heapol/czac032)
Supplement: czac032_Supp [file czac032_supp.zip]

Archive with 1 entries (1 files):
- Supplementary Table S1_Final BW.doc
